# Supplementary material for: How about an Educational Framework for Nursing Staff in Long-Term Care Facilities to Improve the Care of Behavioral and Psychological Symptoms of Dementia?
Source: Int J Environ Res Public Health. 2022 Aug 23;19(17):10493. doi: 10.3390/ijerph191710493 (PMC9518535; doi:10.3390/ijerph191710493)
Supplement: Supplementary file 1 [file ijerph-19-10493-s001.zip]

Archive with 1 entries (1 files):
- ijerph-1864558-supplementary.pdf
